# Supplementary material for: Induction of Apoptosis by Isoalantolactone in Human Hepatocellular Carcinoma Hep3B Cells through Activation of the ROS-Dependent JNK Signaling Pathway
Source: Pharmaceutics. 2021 Oct 6;13(10):1627. doi: 10.3390/pharmaceutics13101627 (PMC8540929; doi:10.3390/pharmaceutics13101627)
Supplement: Supplementary file 1 [file pharmaceutics-13-01627-s001.zip]

Archive with 1 entries (1 files):
- pharmaceutics-1405050-SM.pdf
